# Supplementary material for: Treatment outcomes of childhood tuberculosis in Addis Ababa: a five-year retrospective analysis
Source: BMC Public Health. 2016 Jul 21;16:612. doi: 10.1186/s12889-016-3193-8 (PMC4957362; doi:10.1186/s12889-016-3193-8)
Supplement: Additional file 1: — Childhood TB in Addis Ababa, Data. (XLS 70 kb) [file 12889_2016_3193_MOESM1_ESM.xls]

## Sheet: Sheet1
idpatients	ageagepati	sexsexpati	pccpatient	tsytreatme	srismearre	srssmearre	srfsmearre	srlsmearre	ttbtypetb	hivhivstat	toctreatme
1	0.1	2	1	2009-01-01	2	1	1	1	1	3	6
2	0.8	1	1	2009-01-02	2	1	1	2	1	3	1
3	14	2	1	2009-01-05	1	4	1	2	2	3	1
4	14	2	2	2009-01-08	1	4	1	2	2	3	1
5	0.6	2	1	2009-01-12	2	1	1	2	3	3	1
6	14	2	1	2009-01-12	1	4	1	2	2	3	2
7	13	1	1	2009-01-13	2	4	1	2	3	3	1
8	14	2	1	2009-01-13	2	4	1	1	3	3	7
9	13	2	1	2009-01-18	2	4	1	2	1	3	1
10	12	1	1	2009-01-18	2	4	1	2	1	3	1
11	13	1	1	2009-01-20	2	4	1	1	3	3	6
12	14	2	1	2009-01-20	2	4	1	2	1	3	1
13	14	1	1	2009-01-21	2	4	1	2	1	3	1
14	13	2	1	2009-01-25	2	4	1	1	3	3	6
15	12	2	1	2009-10-20	2	4	1	2	3	3	1
16	14	2	1	2009-01-27	2	4	1	2	1	3	1
17	11	2	1	2009-01-28	2	4	1	2	1	3	1
18	14	2	1	2009-02-03	2	4	1	1	3	3	6
19	14	1	1	2009-02-03	2	4	1	2	1	3	1
20	12	1	1	2009-02-09	2	4	1	2	1	3	1
21	14	1	6	2009-02-09	2	4	1	2	1	3	1
22	12	2	1	2009-02-11	2	4	1	1	1	3	6
23	14	2	2	2009-02-17	2	4	1	1	1	3	6
24	13	1	1	2009-02-17	1	4	1	2	2	3	1
25	11	2	1	2009-02-18	2	2	2	2	1	3	1
26	12	1	1	2009-02-18	2	4	1	2	3	3	1
27	11	1	1	2009-02-19	2	4	1	2	3	3	1
28	11	2	1	2009-02-20	2	4	1	1	1	3	6
29	13	2	1	2009-02-20	2	4	1	2	1	3	1
30	10	1	1	2009-02-17	2	3	1	2	3	3	1
31	13	1	1	2009-02-18	2	4	1	1	1	3	6
32	11	2	1	2009-02-25	2	4	1	2	1	3	1
33	14	1	1	2009-02-25	1	4	1	2	2	2	2
34	12	2	1	2009-02-26	2	4	1	1	1	3	7
35	0.8	2	1	2009-02-26	2	1	1	2	3	3	1
36	14	2	1	2009-02-27	2	4	1	2	1	3	1
37	0.9	1	1	2009-03-01	2	1	1	2	1	3	1
38	4	1	1	2009-03-01	2	2	1	2	3	3	1
39	3	2	1	2009-03-01	2	2	1	2	3	3	1
40	4	2	6	2009-03-02	2	2	1	2	1	3	1
41	3	2	6	2009-03-07	2	2	1	2	3	3	1
42	14	2	1	2009-03-05	2	4	1	2	3	3	1
43	13	2	1	2009-03-13	2	4	1	2	1	3	1
44	11	2	1	2009-02-01	2	4	1	2	3	3	1
45	13	2	1	2009-02-03	2	4	1	2	1	3	1
46	1	1	1	2009-03-03	2	2	1	2	3	3	1
47	14	1	3	2009-03-03	2	4	1	2	3	3	1
48	4	1	6	2009-03-03	2	2	1	2	3	3	1
49	13	1	1	2009-03-08	2	4	1	1	1	3	6
50	9	1	1	2009-03-08	2	3	1	2	3	3	1
51	3	1	1	2009-03-09	2	2	1	2	1	3	1
52	6	1	1	2009-03-09	2	3	1	1	3	3	6
53	7	2	1	2009-03-10	2	3	1	2	3	3	1
54	9	1	5	2009-03-10	2	3	1	2	1	3	1
55	8	1	1	2009-03-10	2	3	1	1	1	3	6
56	9	1	1	2009-03-14	2	3	1	2	1	3	1
57	5	1	1	2009-03-15	2	3	1	2	3	3	1
58	6	1	1	2009-03-15	2	3	1	2	1	3	1
59	13	1	1	2009-03-15	2	4	1	2	1	3	1
60	12	2	1	2009-03-15	2	4	1	1	3	3	6
61	14	1	1	2009-03-16	2	4	1	2	1	3	1
62	14	2	1	2009-03-16	2	4	1	1	1	3	6
63	12	2	1	2009-04-02	2	4	1	2	1	3	1
64	12	2	1	2009-05-06	2	4	1	2	3	3	1
65	9	1	1	2009-06-05	2	3	1	2	1	3	1
66	7	1	1	2009-06-17	2	3	1	2	3	3	1
67	8	1	1	2009-07-17	2	3	1	1	1	3	6
68	11	2	1	2009-07-18	2	4	1	2	3	3	1
69	14	2	1	2009-07-18	1	4	1	2	2	3	2
70	12	1	1	2009-07-19	2	4	1	2	1	3	1
71	9	2	1	2009-07-19	2	3	1	2	3	3	1
72	12	2	1	2009-07-20	2	4	1	1	1	3	6
73	6	1	1	2009-07-20	1	3	1	2	2	3	2
74	13	2	1	2009-07-20	2	4	1	2	1	3	1
75	9	1	1	2009-07-21	2	3	1	2	3	3	1
76	14	2	1	2009-07-22	1	4	1	2	2	3	2
77	14	2	1	2009-07-22	2	4	1	2	3	3	1
78	12	1	1	2009-07-23	2	4	1	2	3	3	1
79	11	1		2009-07-28	2	4	1	2	3	3	1
80	14	2	1	2009-07-24	2	4	1	2	3	3	1
81	14	2	1	2009-07-25	2	4	1	2	1	3	1
82	14	2	1	2009-07-28	2	4	1	1	3	3	6
83	13	2	6	2009-07-28	2	4	1	2	3	3	1
84	13	2	1	2009-07-30	2	4	1	2	3	3	1
85	12	1	5	2009-07-30	2	4	1	1	1	3	6
86	13	2	1	2009-08-01	2	4	1	1	3	3	6
87	9	2	1	2009-08-02	2	3	1	2	1	3	1
88	13	2	1	2009-08-03	2	4	1	2	1	3	1
89	14	2	1	2009-08-04	2	4	1	2	3	3	1
90	14	1	5	2009-08-05	1	4	1	1	2	3	6
91	14	2	1	2009-08-08	2	4	1	2	3	3	1
93	12	1	1	2009-08-09	2	4	1	2	3	3	1
94	9	2		2009-08-09	2	3	1	2	3	3	1
95	12	2	1	2009-08-10	2	4	1	2	3	3	1
96	11	2	1	2009-08-11	2	4	1	2	3	3	1
97	14	1	1	2009-09-02	2	4	1	2	3	3	1
97	14	1	1	2009-09-09	2	4	1	2	3	3	1
98	13	2	1	2009-09-10	2	4	1	1	3	3	6
99	12	2	1	2009-09-12	2	4	1	2	3	3	1
100	14	2	1	2009-10-20	2	4	1	2	3	3	1
101	11	1	1	2009-12-02	2	4	1	2	3	3	1
102	13	1	1	2012-02-02	2	4	2	1	3	3	6
103	14	1	6	2012-02-03	2	4	2	2	3	3	1
104	10	1	1	2012-02-04	2	3	2	2	1	2	1
105	12	1	1	2012-03-14	2	4	2	2	1	3	1
106	13	2	1	2009-12-13	2	4	2	2	3	3	1
107	9	2	1	2012-04-05	2	3	2	2	3	3	1
108	14	2	1	2012-04-06	2	4	2	2	1	3	1
109	13	2	1	2012-04-15	2	4	2	2	3	3	1
110	11	1	1	2012-04-17	2	4	2	2	3	3	1
111	11	1	1	2012-04-18	2	4	2	2	3	3	1
112	0.2	2	1	2012-04-20	2	1	2	1	3	3	6
113	11	1	1	2012-04-22	2	4	2	1	3	3	6
114	13	1	1	2012-04-25	2	4	2	2	3	1	1
115	9	2	1	2012-04-28	2	3	2	2	3	3	1
116	0.2	1	1	2012-04-30	2	1	2	2	1	3	1
117	0.7	1	1	2012-05-01	2	1	2	2	1	2	1
118	0.8	2	1	2012-05-04	2	1	2	2	1	2	1
119	9	1	1	2012-05-08	2	3	2	2	3	3	1
120	14	2	6	2012-05-09	2	4	2	2	1	3	1
121	0.9	2	1	2012-05-11	2	1	2	2	3	3	1
122	9	1	1	2012-05-15	2	3	2	2	3	3	1
123	14	2	1	2012-05-17	2	4	2	1	1	1	6
124	0.6	2	1	2012-05-19	2	1	2	2	3	2	1
125	1	1	1	2012-05-21	2	2	2	2	3	3	1
126	2	1	1	2012-05-23	2	2	2	2	3	2	1
127	3	1	1	2012-05-25	2	2	2	2	3	3	1
128	4	2	1	2012-05-27	2	2	2	2	3	3	1
129	14	2	1	2012-05-29	1	4	2	2	2	3	2
130	2	1	1	2012-05-30	2	2	2	2	1	1	1
131	14	2	6	2012-06-01	1	4	2	2	2	3	1
132	3	2	1	2012-06-04	2	2	2	2	1	3	1
133	14	2	1	2012-06-08	2	4	2	2	1	3	1
134	14	1	1	2012-06-10	2	4	2	2	3	3	1
135	9	2	1	2012-06-12	2	3	2	2	1	3	1
136	9	2	1	2012-06-15	2	3	2	2	1	3	1
137	14	2	1	2012-06-17	2	4	2	2	3	1	6
138	13	1	1	2012-06-20	2	4	2	2	1	2	1
139	14	1	1	2012-06-22	2	4	2	2	1	2	1
140	13	2	1	2012-06-25	2	4	2	2	1	1	1
141	10	2	1	2012-06-26	2	4	2	2	1	3	1
142	11	2	1	2012-06-27	2	4	2	2	1	2	1
143	14	1	6	2012-06-27	1	4	2	2	2	3	2
144	9	2	1	2012-06-28	2	3	2	2	3	3	1
145	4	2	1	2012-06-28	2	2	2	2	3	3	1
146	14	2	1	2012-06-28	1	4	2	2	2	3	2
147	14	2	1	2012-06-29	1	4	2	1	2	1	4
148	13	2	1	2012-06-29	2	4	2	2	3	3	1
149	13	2	1	2012-06-29	2	4	2	2	3	3	1
150	10	2	1	2012-06-30	2	3	2	2	1	3	1
151	11	2	1	2012-06-30	2	4	2	2	3	3	1
152	9	2	1	2012-06-30	2	3	2	2	1	3	1
153	14	2	1	2012-07-01	1	4	2	2	2	2	2
154	11	2	1	2012-07-02	2	4	2	2	1	2	1
155	11	2	1	2012-07-03	2	4	2	2	3	2	1
156	11	2	1	2010-03-03	2	4	2	2	3	2	1
157	12	2	1	2010-03-04	2	4	2	1	1	3	6
158	13	2	1	2010-03-05	2	4	2	2	3	3	1
159	5	2	1	2010-03-07	2	3	2	2	1	1	1
160	9	2	1	2010-03-08	2	3	2	2	1	3	1
161	14	1	1	2010-03-08	2	4	2	2	3	2	1
162	11	2	1	2010-03-09	2	4	2	2	1	2	1
163	6	2	1	2010-03-10	2	3	2	2	1	1	1
164	14	1	1	2010-03-11	2	4	2	1	1	3	6
165	11	2	1	2010-03-11	2	4	2	2	3	1	1
166	14	2	1	2010-03-12	2	4	2	2	3	3	1
167	14	2	5	2010-03-15	1	4	2	1	2	1	3
168	7	2	1	2010-03-25	2	3	2	2	3	3	1
169	8	1	1	2010-03-26	2	3	2	2	1	2	1
170	14	1	6	2010-03-28	2	4	2	2	1	1	1
171	14	2	1	2010-03-28	2	4	2	2	1	2	1
172	14	1	1	2010-03-30	2	4	2	2	3	2	1
173	13	2	1	2010-04-02	2	4	2	2	1	1	1
174	14	2	1	2010-04-05	2	4	2	2	1	3	1
175	12	1	1	2010-04-06	2	4	2	2	1	2	1
176	9	2	1	2010-04-09	2	3	2	2	3	2	1
177	11	2	1	2010-04-10	2	4	2	2	3	2	1
178	14	2	1	2010-04-11	2	4	2	1	3	2	5
179	9	1	1	2010-04-12	2	3	2	1	3	2	6
180	9	2	6	2010-04-15	2	4	2	2	3	2	1
181	13	1	1	2010-04-16	1	4	2	2	3	2	1
182	14	2	1	2010-04-17	2	4	2	2	3	3	1
183	5	2	1	2010-04-20	2	3	2	2	1	1	1
184	14	1	1	2010-04-22	2	4	2	2	1	1	1
185	6	2	1	2010-04-23	2	3	2	2	3	1	1
186	14	1	1	2010-04-25	2	4	2	2	3	3	1
187	11	1	1	2010-04-26	2	4	2	2	1	2	1
188	7	2	1	2010-04-28	2	3	2	1	1	3	6
189	4	1	1	2010-04-30	2	2	2	2	3	2	1
190	14	2	1	2010-05-02	2	4	2	1	3	2	6
191	8	2	1	2010-05-05	2	3	2	1	2	1	7
192	14	2	1	2010-05-07	2	4	2	1	1	3	6
193	9	1	1	2010-05-08	2	3	2	2	3	1	1
194	14	2	1	2010-05-10	1	4	2	2	2	2	2
195	13	1	1	2010-05-12	2	4	2	1	3	3	5
196	11	2	1	2010-05-15	2	4	2	2	1	2	1
197	14	1	1	2010-05-18	2	4	3	2	3	2	1
198	13	2	1	2010-05-20	2	4	3	2	1	2	1
198	13	2	1	1201-05-21	2	4	3	2	1	2	1
199	12	2	1	2010-05-22	2	4	3	2	3	1	1
200	0.5	2	1	2010-05-23	1	1	3	1	2	1	6
201	0.6	2	1	2010-05-26	2	1	3	2	3	3	1
202	9	1	1	2010-05-27	2	3	3	1	1	3	6
203	9	1	1	2010-05-30	2	3	3	2	3	2	1
204	14	1	1	2010-06-02	2	4	3	2	1	3	1
205	12	1	1	2010-06-03	2	4	3	2	3	3	1
206	9	2	1	2010-06-05	2	4	3	2	3	2	1
207	14	2	1	2010-06-10	2	4	3	1	1	1	6
208	11	1	1	2010-06-12	2	4	3	2	3	3	1
209	14	2	6	2010-06-15	2	4	3	2	1	2	1
210	8	1	1	2010-06-16	2	3	3	2	1	1	1
211	9	1	1	2010-06-18	2	3	3	2	3	3	1
212	9	1	1	2010-06-19	2	4	3	2	3	3	1
213	7	2	1	2010-06-20	2	1	3	2	3	1	1
214	13	2	1	2010-06-21	1	4	3	2	2	2	1
215	0.8	2	1	2010-06-25	2	1	3	1	1	3	6
216	14	1	1	2010-07-02	2	4	3	2	3	2	1
217	9	2	1	2010-07-03	2	3	3	2	1	2	1
218	5	1	1	2010-07-06	2	3	3	2	1	2	1
219	14	2	1	2010-07-07	1	4	3	1	2	1	6
220	12	1	1	2010-07-09	2	4	3	2	3	2	1
221	0.9	2	1	2010-07-10	2	1	3	2	3	2	1
222	7	1	1	2010-07-12	2	3	3	2	3	1	1
223	1	2	1	2010-07-16	2	2	3	2	3	2	1
224	2	2	1	2010-07-20	2	2	3	2	3	2	1
225	12	1	1	2010-07-25	2	4	3	2	3	2	1
226	9	2	1	2010-07-27	2	3	3	2	1	3	1
227	14	2	1	2010-07-30	2	4	3	2	3	3	1
228	12	1	1	2010-08-02	2	4	3	2	3	2	1
229	6	1	1	2010-09-09	2	3	3	2	1	1	1
230	14	1	1	2010-09-09	2	4	3	2	3	1	1
231	14	1	1	2010-09-10	2	4	3	2	3	2	1
232	14	2	1	2010-09-20	2	4	3	2	1	2	1
233	14	2	1	2010-09-22	1	4	3	2	2	2	2
234	9	1	1	2010-10-10	2	3	3	2	3	2	1
235	3	1	1	2010-12-10	2	3	3	2	3	2	1
236	4	2	1	2010-10-15	2	4	3	2	3	2	1
237	14	2	2	2010-10-20	2	4	3	1	3	1	6
238	12	2	1	2010-10-20	2	3	3	2	3	2	1
239	13	2	1	2010-10-25	2	4	2	2	3	2	1
240	9	2	1	2010-11-02	1	3	3	1	2	1	6
241	13	2	1	2010-11-03	2	4	3	2	1	2	1
242	9	1	1	2010-11-05	2	3	3	2	3	2	1
243	4	2	1	2010-11-20	2	2	3	2	3	2	1
244	1	2	1	2010-12-02	2	2	3	1	3	2	6
245	3	1	1	2010-12-05	2	2	3	2	3	2	1
246	14	2	1	2010-12-10	2	4	3	2	1	3	1
247	9	1	1	2010-12-19	2	3	3	2	1	2	1
248	14	1	1	2010-12-15	2	4	3	2	3	1	1
249	9	1	1	2010-12-26	2	3	3	2	1	3	1
250	0.9	2	1	2010-12-26	2	1	3	1	3	1	6
251	2	2	1	2010-12-20	2	2	3	2	1	2	1
252	5	1	1	2010-12-25	2	3	3	2	3	2	1
253	8	2	1	2010-12-26	2	3	3	2	3	2	1
254	6	2	1	2011-01-01	2	4	3	2	1	2	1
255	8	2	1	2011-01-02	2	3	3	2	1	2	1
256	11	1	1	2011-01-03	2	4	3	2	3	2	1
257	6	2	1	2011-01-04	2	3	3	2	3	2	1
258	3	1	1	2011-01-05	2	2	3	2	3	1	1
259	14	1	1	2011-01-10	2	4	3	1	3	2	6
260	14	1	1	2011-01-12	2	4	3	2	3	2	1
261	14	1	1	2011-01-15	1	4	3	2	2	2	2
262	8	2	1	2011-01-20	2	3	3	2	1	2	1
263	9	2	1	2011-01-21	2	3	3	2	3	2	1
264	9	1	1	2011-01-14	2	3	3	2	3	2	1
265	7	1	1	2011-01-20	2	3	3	2	1	2	1
266	3	1	1	2011-01-22	2	2	3	2	3	2	1
267	9	1	1	2011-02-02	2	4	2	2	3	2	1
268	8	1	1	2011-02-03	2	2	3	2	3	2	1
269	7	2	1	2011-02-04	2	3	2	2	3	2	1
270	1	1	1	2011-03-03	2	2	3	1	1	3	6
271	9	1	1	2011-03-05	2	3	3	2	1	2	1
272	8	1	1	2011-03-10	2	2	2	2	1	2	1
273	14	1	1	2011-03-12	1	4	3	2	2	3	2
274	3	2	1	2011-03-20	2	2	3	2	3	2	1
275	5	1	1	2011-03-22	2	3	3	2	3	2	1
276	6	1	1	2011-03-26	2	3	3	1	1	2	6
277	8	1	1	2011-03-24	2	3	3	2	1	2	1
278	9	1	1	2011-03-25	2	4	3	2	1	2	1
279	4	2	1	2011-04-02	2	2	3	2	1	2	1
280	7	1	1	2011-04-04	2	3	3	2	1	2	1
282	2	2	1	2011-04-06	2	2	3	2	1	2	1
283	2	1	1	2011-04-10	2	2	3	2	1	3	1
284	5	2	1	2011-04-12	2	3	3	2	3	1	1
285	9	1	1	2011-04-20	2	3	3	2	1	3	1
286	6	1	1	2011-04-23	2	3	3	2	3	1	1
287	14	1	1	2011-05-02	1	4	3	2	2	2	2
288	8	1	1	2011-05-15	2	3	3	2	1	2	1
289	9	2	1	2011-05-20	2	3	3	2	1	2	1
290	2	2	4	2011-05-20	2	2	3	2	1	2	1
291	14	1	1	2011-05-30	1	4	3	2	2	2	2
292	9	1	1	2011-05-29	2	3	3	2	1	3	1
293	8	2	1	2011-06-01	2	3	3	2	3	3	1
294	4	2	1	2011-06-06	2	2	3	2	1	1	1
295	3	1	1	2011-06-09	2	2	3	1	1	2	6
296	14	1	1	2011-06-10	2	4	3	2	3	2	2
297	8	1	1	2010-06-12	2	3	3	1	3	1	3
298	0.7	2	1	2011-06-20	2	1	3	1	3	1	6
299	5	1	1	2011-06-22	2	3	4	2	3	2	1
300	6	2	1	2011-07-02	2	3	4	2	3	2	1
301	7	2	1	2011-07-05	2	3	4	2	1	1	1
302	7	2	1	2011-07-07	2	3	4	2	1	1	1
303	8	2	1	2011-07-10	2	3	4	2	1	1	1
304	1	1	1	2011-07-12	2	2	4	2	3	3	1
305	1	1	1	7201-10-01	2	2	4	1	1	3	6
306	8	2	1	2011-07-25	2	3	4	2	1	1	1
307	9	2	1	2011-08-02	2	3	4	2	1	1	1
308	8	2	1	2011-08-03	2	3	4	2	3	2	1
309	9	1	1	2011-08-06	2	3	4	2	3	1	1
310	9	2	1	2011-08-10	2	3	4	2	3	2	1
311	2	2	1	2011-08-12	2	2	4	2	1	2	1
312	14	2	1	2011-08-13	1	4	2	2	2	2	2
313	7	2	1	2011-08-15	2	3	4	1	3	2	6
314	8	1	1	2011-08-16	2	3	4	2	3	3	1
315	9	2	1	2011-08-20	2	3	4	2	3	2	1
316	0.7	1	1	2011-08-22	2	1	4	2	1	2	1
317	8	2	1	2011-09-01	2	3	4	2	3	2	1
318	8	2	1	2011-09-03	1	3	4	2	2	2	2
319	2	2	1	2011-02-21	2	2	4	2	1	2	1
320	9	1	1	2011-10-10	2	4	4	2	1	1	1
321	9	1	1	2011-10-12	2	4	4	2	3	2	1
322	14	2	1	2011-10-14	1	4	4	2	2	2	2
323	9	2	1	2011-10-20	2	3	4	1	3	2	6
324	8	1	1	2011-10-23	2	3	4	2	3	2	1
225	8	2	1	2011-10-26	2	3	4	2	1	3	1
326	7	2	1	2011-11-01	2	3	4	2	3	2	1
327	6	2	1	2011-11-03	2	3	4	2	1	2	1
328	1	2	1	2011-11-10	2	2	4	2	3	2	1
329	1	2	1	2011-11-15	2	2	4	1	1	1	3
330	1	1	1	2011-11-20	2	2	4	1	1	1	3
331	1.9	2	1	2011-11-25	2	2	4	1	3	2	6
332	6	2	1	2011-11-28	1	3	4	2	2	2	2
333	14	2	1	2011-12-02	1	4	4	2	2	2	2
334	2	2	1	2011-12-03	2	2	4	2	3	2	1
335	3	2	1	2011-12-04	2	3	4	2	3	2	1
336	2	2	1	2011-12-09	2	2	4	2	1	2	1
337	4	1	1	2011-12-10	2	2	4	2	1	2	1
338	4	1	1	2011-12-15	2	2	4	2	3	2	1
339	8	2	1	2011-12-20	2	3	4	2	3	2	1
340	1.1	1	1	2011-12-21	2	2	4	2	1	2	1
341	3.6	2	1	2011-12-25	2	2	4	2	3	2	1
342	3	1	1	2011-12-20	2	2	4	2	1	1	1
343	2	2	1	2011-12-21	2	2	4	2	3	1	1
343	7	2	1	2011-12-28	2	3	4	2	1	3	1
345	7	2	1	2011-12-20	2	3	4	2	1	1	1
346	1.6	1	1	2011-12-21	2	2	4	2	1	2	1
347	1.5	2	1	2011-12-23	2	2	4	2	3	3	1
348	9	2	1	2011-12-24	2	3	4	2	1	2	1
349	1.1	1	1	2011-12-25	2	2	4	1	3	2	6
350	3.2	2	1	2011-12-26	2	2	4	2	1	2	1
351	14	2	1	2011-12-26	1	4	4	2	2	2	2
352	1.11	1	1	2011-12-27	2	2	4	2	1	2	1
353	14	1	1	2011-12-28	1	4	4	2	2	2	1
354	0.5	1	1	2011-12-28	2	1	4	2	1	2	1
355	1.2	1	1	2011-12-29	2	2	4	2	3	2	1
355	0.6	1	1	2011-12-29	2	1	4	2	3	2	1
356	0.7	1	1	2012-02-01	2	1	4	2	3	2	1
357	9	2	1	2012-02-02	2	3	4	2	1	3	1
359	6	2	1	2012-02-03	2	3	4	2	3	2	1
360	2.2	2	1	2012-02-05	2	2	4	2	3	2	1
361	0.8	2	1	2012-02-07	2	4	4	2	3	2	1
362	14	1	1	2012-05-08	2	4	4	2	3	2	1
363	0.9	2	1	2012-02-10	2	1	4	2	3	1	1
364	9	2	1	2012-02-11	2	3	4	2	1	2	1
365	14	2	1	2012-02-12	2	4	4	2	3	3	1
366	0.9	1	1	2012-02-15	2	1	4	2	3	3	1
367	9	2	1	2012-02-16	2	3	4	2	3	3	1
368	14	1	1	2012-02-18	2	4	4	1	3	1	3
369	11	2	1	2012-02-21	2	4	4	2	3	2	1
370	12	1	1	2012-02-23	2	4	4	2	1	2	1
371	14	1	6	2012-02-25	2	4	4	2	3	2	1
372	9	1	1	2012-02-28	2	3	4	2	1	2	1
273	13	2	1	2012-02-29	1	4	4	2	2	2	2
374	12	1	1	2012-03-03	2	4	4	2	1	2	1
375	14	1	1	2012-03-04	2	4	4	2	3	3	1
376	14	1	1	2012-03-05	2	4	4	2	3	2	1
377	14	1	1	2012-03-10	2	4	4	2	1	2	1
378	13	2	1	2012-03-12	2	4	4	2	3	3	1
379	12	1	1	2012-03-13	2	4	4	2	1	2	1
380	4	1	1	2012-03-15	2	2	4	2	1	3	1
381	14	1	1	2012-03-16	2	4	4	2	1	1	1
382	9	1	1	2012-03-18	2	3	4	2	1	2	1
383	13	1	6	2012-03-20	2	4	4	2	1	2	1
384	11	1	1	2012-03-25	2	4	4	1	3	1	3
385	14	2	1	2012-03-26	2	4	4	2	1	3	1
386	12	1	1	2012-03-28	2	4	4	2	1	3	1
387	13	1	1	2012-03-30	2	4	4	1	1	3	5
388	13	2	1	2012-04-01	2	4	4	2	3	2	1
389	11	1	1	2012-04-02	2	4	4	2	1	2	1
390	14	2	1	2012-04-10	2	4	4	1	1	1	4
391	9	2	1	2012-04-12	1	3	4	2	3	2	1
392	11	1	1	2012-04-16	2	4	4	2	1	2	1
393	14	2	1	2012-04-18	2	4	4	2	3	2	1
394	9	1	1	2012-04-20	2	3	4	2	1	1	1
395	14	1	1	2012-04-21	2	4	4	2	3	2	1
396	9	1	1	2012-04-23	2	3	4	2	3	2	1
397	12	2	2	2012-04-25	2	4	4	2	1	2	1
398	9	2	1	2012-04-26	2	3	5	2	3	3	1
399	0.8	2	1	2012-05-01	2	1	5	2	3	2	1
400	0.2	2	1	2012-05-03	2	1	5	2	3	2	1
401	0.7	1	1	2012-05-05	2	1	5	2	3	1	1
402	4	2	1	2012-05-06	2	2	5	2	1	2	1
403	0.8	1	1	2012-05-08	2	1	5	2	3	2	1
404	0.11	1	1	2012-05-10	2	1	5	1	3	2	6
405	1.7	1	1	2012-04-12	2	2	5	2	3	2	1
406	0.8	2	1	2012-05-23	2	1	5	2	3	2	1
407	9	1	1	2012-06-01	2	3	5	2	1	1	1
408	1	1	1	2012-06-02	2	2	5	2	3	2	1
409	1.1	2	1	2012-06-10	2	2	5	2	3	2	1
410	9	2	1	2012-06-21	2	3	5	2	1	1	1
411	0.8	1	5	2013-01-01	2	1	5	1	1	2	6
412	0.9	2	1	2013-01-02	2	1	5	2	1	2	1
413	1	2	1	2013-01-05	2	2	5	2	1	3	1
414	2	2	1	2013-01-08	2	2	5	2	3	2	1
415	9	2	1	2013-01-10	2	3	5	2	1	1	1
416	12	1	1	2013-01-12	1	4	5	2	2	3	2
417	3	2	1	2013-01-15	2	2	5	2	3	3	1
418	4	1	1	2013-01-23	2	2	5	2	3	2	1
419	4	1	1	2013-01-26	2	2	5	2	1	3	1
420	3	1	1	2013-01-29	2	2	5	2	3	3	1
421	9	2	1	2013-02-02	2	3	5	2	3	3	1
422	2	1	6	2013-02-06	2	2	5	2	1	1	1
423	11	2	1	2013-02-08	2	4	5	2	1	1	1
424	14	1	1	2013-02-10	2	4	5	2	1	3	1
425	1	1	1	2013-02-15	2	2	5	1	1	1	3
426	4	2	2	2013-02-19	2	2	5	2	3	3	1
427	9	2	1	2013-03-03	2	3	5	2	3	2	1
428	8	1	5	2013-03-05	2	3	5	1	3	1	6
429	14	1	1	2013-03-21	2	4	5	2	1	2	1
430	12	2	1	2013-04-04	1	4	5	2	2	2	2
431	5	1	1	2013-04-10	2	3	5	2	3	2	1
432	6	2	1	2013-04-15	2	3	5	2	3	3	1
433	7	2	1	2013-04-20	2	3	5	1	3	1	3
434	11	2	6	2013-04-25	2	4	5	2	1	2	1
435	13	2	1	2013-06-06	2	4	5	2	1	2	1
436	11	1	1	2013-06-10	2	4	5	2	1	2	1
437	8	2	1	2013-06-11	2	3	5	1	1	1	6
438	4	2	1	2013-06-13	2	2	5	2	3	2	1
439	9	1	1	2013-06-15	2	3	5	2	3	2	1
440	9	1	1	2013-06-18	2	3	5	2	3	2	1
441	9	1	5	2013-06-20	2	3	5	2	3	3	1
442	14	1	1	2013-06-22	1	4	5	2	2	2	2
443	8	2	1	2013-06-25	2	3	5	2	3	3	1
444	7	2	1	2013-06-28	2	3	5	2	3	1	1
445	8	1	1	2013-06-30	2	3	5	2	1	1	1
446	6	2	5	2013-07-01	2	3	5	2	1	1	1
447	14	1	1	2013-07-10	1	4	5	2	2	2	2
448	7	1	1	2013-07-12	2	3	5	2	1	3	1
449	11	2	1	2013-07-15	2	4	5	2	1	2	1
450	12	2	1	2013-07-19	2	4	5	2	3	2	1
451	14	1	5	2013-07-21	2	4	5	2	3	3	1
452	13	2	1	2013-07-25	2	4	5	2	3	2	1
453	12	1	1	2013-07-24	2	4	5	2	1	2	1
454	6	1	1	2013-07-27	2	3	5	2	3	2	1
455	13	2	1	2013-07-29	2	4	5	2	1	2	1
456	14	1	1	2013-08-02	2	4	5	2	1	2	1
457	12	2	1	2013-08-04	2	4	5	2	1	1	1
458	13	1	1	2013-08-09	2	4	5	2	3	3	1
459	14	2	1	2013-08-08	2	4	5	2	3	3	1
460	14	2	1	2013-08-09	2	4	5	2	1	1	1
461	9	2	1	2013-08-10	2	3	5	2	1	2	1
462	14	1	1	2013-08-12	2	4	5	2	3	1	1
463	8	1	1	2013-08-13	2	3	5	2	1	1	1
464	14	2	1	2013-08-20	2	4	5	2	3	1	1
465	13	1	1	2013-08-23	2	4	5	2	3	2	1
466	4	1	1	2313-08-25	2	2	5	1	3	1	6
467	14	2	1	2013-08-26	2	4	5	2	3	1	1
468	14	2	1	2013-08-30	2	4	5	2	3	2	1
469	13	2	1	2013-09-09	2	4	5	2	3	2	1
470	9	2	1	2013-09-10	2	3	5	2	1	3	1
471	13	2	1	2013-09-15	2	4	5	2	1	2	1
472	14	2	1	2013-09-16	1	4	5	2	2	2	2
473	9	2	1	2013-10-10	2	3	5	2	3	2	1
474	14	2	1	2013-09-21	2	4	5	2	1	1	1
475	12	2	1	2013-10-09	2	4	5	2	1	2	1
476	0.6	2	1	2013-10-10	2	1	5	2	1	2	1
477	14	2	1	2013-10-22	2	4	5	2	1	2	2
478	14	2	1	2013-12-20	1	4	5	1	2	1	3
479	11	2	1	2013-12-01	2	4	5	2	1	1	1
480	8	1	6	2013-12-02	2	3	5	2	3	2	1
481	14	2	1	2013-12-03	2	4	5	2	1	1	1
482	13	2	1	2013-12-03	2	4	5	2	1	1	1
483	13	2	1	2013-12-04	2	4	5	2	1	1	1
484	4	2	1	2013-12-05	2	2	5	2	3	2	1
485	14	1	6	2013-12-05	2	4	5	2	1	1	1
486	13	1	1	2013-12-06	2	4	5	2	1	2	1
487	8	1	1	2013-12-06	2	3	5	2	3	2	1
488	14	2	6	2013-12-20	2	4	5	2	3	1	1
489	14	1	1	2013-12-21	1	4	5	2	2	2	2
490	12	1	1	2013-12-22	2	4	5	2	3	2	1
491	6	1	1	2013-12-22	2	3	5	2	1	2	1

## Sheet: Sheet2
IDPATIEN	Numeric	3	0	ID Patient serial No	None	None	10	Right	Scale	Input
AGEAGEPA	Numeric	6	2	AGE Age of the patient	None	None	10	Right	Scale	Input
SEXSEXPA	Numeric	1	0	SEX Sex of the patient	{1, Mal}...	None	10	Right	Nominal	Input
PCCPATIE	Numeric	1	0	PCC Patient case category	{1, New}...	None	10	Right	Nominal	Input
TSYTREAT	Date	10	0	TSY Treatment stareted year	None	None	12	Right	Scale	Input
SRISMEAR	Numeric	1	0	SRI Smear result initaliy	{1, postive}...	None	10	Right	Nominal	Input
SRSSMEAR	Numeric	1	0	SRS Smear result second	{1, Lessthan1}...	None	10	Right	Nominal	Input
SRFSMEAR	Numeric	1	0	SRF Smear result five	{1, 2009}...	None	10	Right	Nominal	Input
SRLSMEAR	Numeric	1	0	SRL Smear result six	{1, POOR}...	None	10	Right	Nominal	Input
TTBTYPET	Numeric	1	0	TTB Type of TB	{1, SNPTB}...	None	10	Right	Nominal	Input
HIVHIVST	Numeric	1	0	HIV Hiv status	{1, Reactive}...	None	10	Right	Nominal	Input
TOCTREAT	Numeric	1	0	TOC Treatment out come	{1, Treatmentcompleted}...	None	10	Right	Nominal	Input
